# Supplementary material for: Applying traditional and machine learning-based GWAS approaches for marker-trait identification in wheat
Source: Front Plant Sci. 2026 Jan 28;16:1734247. doi: 10.3389/fpls.2025.1734247 (PMC12891156; doi:10.3389/fpls.2025.1734247)
Supplement: Supplementary file 3 [file Table1.xlsx]

## Sheet: ESM_1
Supplementary Table 1 Selected hyperparamter sets for the machine learning algortihms Extreme Gradient Boosting (XGB), Random Forest (RF), Elastic Net (EN) and RF (TSLRF), along with performance metrices: root mean square error (RMSE), mean absolute error (MAE), coeficient of determination (R²) and computation time (minutes), for the traits thousand kernel weight (TKW) and plant height (PH).
Hyperparamter \ Learner	XGB		RF		EN		RF (TSLRF)
Trait	TKW	PH	TKW	PH	TKW	PH	TKW	PH
alpha	21.7979	80.8647			0.69	0.2298
Gamma	3.7059	0.1547			0.0461	0.107
Eta	0.2183	0.0351
Max­ depth			94	31			39	91
Colsample by tree	0.426	0.8543
Min child weight	0.9892	8.554
Lambda	42.375	865.63
Nrounds	1000	1000
Num trees			1458	561			697	158
Mtry			283	269			257	1
Min node size			4	3			31	759
Cost
Epsilon
Degree
RMSE	2.6	4.3	2.9	4.4	2.88	4.51	2.21*	4.21*
MAE	2.19	3.55	2.3	3.6	2.26	3.69	1.74*	3.32*
R²	0.45	0.26	0.387	0.25	0.41	0.199	0.04*	0.03*
time[min]	100.641	343.8	25.2955	86.7693	2.43833	12.8188	28.9	27.2
*not comparable to other learners due to model transformation to adjust for population structure
