# Supplementary material for: Applying traditional and machine learning-based GWAS approaches for marker-trait identification in wheat
Source: Front Plant Sci. 2026 Jan 28;16:1734247. doi: 10.3389/fpls.2025.1734247 (PMC12891156; doi:10.3389/fpls.2025.1734247)
Supplement: Supplementary file 4 [file Table2.xlsx]

## Sheet: ESM_2
Supplementary Table 2 Marker–trait associations (MTAs) identified by all models used in this study for the traits thousand kernel weight (TKW) and plant height (PH). For each MTA, the genomic position is listed, along with candidate genes and their functions where a link to the respective trait has been established. Additionally, previously reported QTLs associated with TKW or PH from other studi…
Trait	SNP	Chromosome	Position	Model	SNPs in high LD	Genes	Function/QTL	Detection Method
TKW	S1A_540136972	1A	540136972	EN		TraesCS1A02G357800	AP2/ERF domain-containing protein	ML
TKW	S1B_17816558	1B	17816558	Gapit_Blink, Gapit_FarmCPU	S1B_18569448,S1B_20269363			Traditional
TKW	S1B_18570787	1B	18570787	XGB				ML
TKW	S1B_24591834	1B	24591834	Gapit_Blink, Gapit_FarmCPU	S1B_24736751,S1B_24568937			Traditional
TKW	S1B_340462230	1B	340462230	Gapit_Blink				Traditional
TKW	S1B_457535596	1B	457535596	Gapit_Blink	S1B_452765224,S1B_452770221,S1B_453188672,S1B_453278609,S1B_454887980			Traditional
TKW	S1B_615614213	1B	615614213	Gapit_Blink	S1B_614500790			Traditional
TKW	S1B_642678709	1B	642678709	Gapit_Blink, Gapit_FarmCPU, XGB				Both
TKW	S2A_143241161	2A	143241161	RF				ML
TKW	S2A_143724068	2A	143724068	Gapit_Blink, Gapit_CMLM, Gapit_FarmCPU, Gapit_MLM, Gapit_MLMM, GCTA, Sommer, Tassel_MLM, EN, GEMMA, TSLRF	S2A_144658913,S2A_143209465	TraesCS2A02G183900	auxin-responsive differentially expressed gene involved in phytohormone metabolism and signaling. Liu et al. (2022)	Both
TKW	S2A_150448299	2A	150448299	Gapit_Blink	S2A_151269828,S2A_153448448,S2A_148854357,S2A_149482524,S2A_149965910,S2A_150133675,S2A_150448223			Traditional
TKW	S2A_36719038	2A	36719038	Gapit_Blink, Gapit_FarmCPU	S2A_35952093,S2A_36391973,S2A_36517581,S2A_36718999			Traditional
TKW	S2A_507030190	2A	507030190	RF, XGB		TraesCS2A02G294600	blue‐light inhibitor of cryptochromes 1 (BIC1). Yang et al. 2021	ML
TKW	S2A_524532702	2A	524532702	RF				ML
TKW	S2A_565369408	2A	565369408	RF	S2A_560775354,S2A_562098245,S2A_562643098,S2A_564983348,S2A_565079042			ML
TKW	S2A_569192808	2A	569192808	RF				ML
TKW	S2A_585814500	2A	585814500	RF				ML
TKW	S2A_759821818	2A	759821818	Gapit_FarmCPU				Traditional
TKW	S2B_213710035	2B	213710035	Gapit_FarmCPU				Traditional
TKW	S2B_412778191	2B	412778191	Gapit_Blink	S2B_408287558,S2B_409664093			Traditional
TKW	S2B_57034164	2B	57034164	Gapit_Blink				Traditional
TKW	S2B_59759961	2B	59759961	Gapit_Blink				Traditional
TKW	S2B_599853348	2B	599853348	Gapit_Blink				Traditional
TKW	S2B_764917503	2B	764917503	Gapit_Blink				Traditional
TKW	S3A_642133365	3A	642133365	Gapit_FarmCPU, RF, XGB				Both
TKW	S3A_658239559	3A	658239559	Gapit_Blink, Gapit_FarmCPU	S3A_658598014,S3A_658731939,S3A_657310085,S3A_657380345,S3A_658048785			Traditional
TKW	S3A_708005281	3A	708005281	Gapit_Blink, Gapit_FarmCPU	S3A_708320783,S3A_707911795			Traditional
TKW	S3A_710298707	3A	710298707	Gapit_Blink	S3A_710793977,S3A_709379403,S3A_709442220,S3A_709962547,S3A_710274467			Traditional
TKW	S3A_729615244	3A	729615244	Gapit_Blink, Gapit_FarmCPU	S3A_729609875			Traditional
TKW	S3B_48788288	3B	48788288	Gapit_Blink	S3B_49148303,S3B_49468424,S3B_48665236,S3B_48665283			Traditional
TKW	S3B_728922412	3B	728922412	Gapit_Blink	S3B_729003470,S3B_729039050			Traditional
TKW	S3D_181564815	3D	181564815	Gapit_Blink, Gapit_FarmCPU, EN	S3D_177038832	TraesCS3D02G191300, TraesCS3D02G189900, TraesCS3D02G189500	Expansin, Class III peroxidase, putative nitrate transporter	Both
TKW	S4A_25695089	4A	25695089	Gapit_Blink	S4A_25701932,S4A_26880679,S4A_28592992			Traditional
TKW	S4A_679160910	4A	679160910	Gapit_FarmCPU	S4A_679187682			Traditional
TKW	S4A_679187682	4A	679187682	Gapit_Blink	S4A_679160910			Traditional
TKW	S4B_527979736	4B	527979736	Gapit_FarmCPU	S4B_529563963			Traditional
TKW	S5A_20994259	5A	20994259	Gapit_Blink	S5A_20998504,S5A_21414336,S5A_19540764,S5A_19682318,S5A_19977068,S5A_20846922			Traditional
TKW	S5A_390232157	5A	390232157	Gapit_Blink, Gapit_FarmCPU				Traditional
TKW	S5A_561661320	5A	561661320	Gapit_Blink, RF, XGB		TraesCS5A02G359900	serine/threonine protein phosphatase	Both
TKW	S5A_596599151	5A	596599151	Gapit_Blink	S5A_595082939,S5A_596027539			Traditional
TKW	S5A_611631216	5A	611631216	Gapit_Blink	S5A_611547165,S5A_611568811			Traditional
TKW	S5A_619461655	5A	619461655	Gapit_FarmCPU	S5A_616523867,S5A_616534302,S5A_616534355,S5A_616880168,S5A_616880379,S5A_616982204,S5A_618666747			Traditional
TKW	S5B_596948341	5B	596948341	Gapit_Blink				Traditional
TKW	S5B_657411790	5B	657411790	Gapit_Blink	S5B_656840762,S5B_656840826			Traditional
TKW	S5D_492148608	5D	492148608	EN				ML
TKW	S6A_187295466	6A	187295466	Gapit_Blink, Gapit_FarmCPU	S6A_183515204,S6A_184371738,S6A_184817185			Traditional
TKW	S6A_241739424	6A	241739424	Gapit_FarmCPU				Traditional
TKW	S6A_481341118	6A	481341118	RF	S6A_481736675,S6A_484065257,S6A_484916096			ML
TKW	S6A_481736675	6A	481736675	Gapit_FarmCPU, RF, XGB	S6A_484065257,S6A_484916096,S6A_481341118	TraesCS6A02G259000	MADS-box transcription factor, Grain -size /-weight QTL. Mangini et al. 2025	Both
TKW	S6A_484065257	6A	484065257	RF, XGB	S6A_484916096,S6A_481341118,S6A_481736675	TraesCS6A02G260600, TraesCS6A02G260500	seed‑storage helical domain, lipid transport (GO:0006869)	ML
TKW	S6A_484916096	6A	484916096	RF	S6A_481341118,S6A_481736675,S6A_484065257			ML
TKW	S6A_520667476	6A	520667476	RF	S6A_520845639,S6A_520848808			ML
TKW	S6A_520845639	6A	520845639	RF	S6A_520848808,S6A_520667476			ML
TKW	S6A_520848808	6A	520848808	RF	S6A_520667476,S6A_520845639			ML
TKW	S6A_521587282	6A	521587282	RF	S6A_522059109,S6A_523125973,S6A_524836385			ML
TKW	S6A_529560829	6A	529560829	RF	S6A_530038189,S6A_531394936			ML
TKW	S6A_530038189	6A	530038189	RF	S6A_531394936,S6A_529560829			ML
TKW	S6A_531394936	6A	531394936	Gapit_Blink, RF, XGB	S6A_529560829,S6A_530038189	GS1 (TraesCS6A02G298100), TraesCS6A02G296500, TraesCS6A02G296400	Glutamine synthetase, TKW QTL (Devate et al. 2023, Manjunath et al. 2023)	Both
TKW	S6A_535138161	6A	535138161	RF	S6A_537313539,S6A_538408061,S6A_538493174,S6A_538546433,S6A_532657432,S6A_532659357,S6A_534936611			ML
TKW	S6A_538408061	6A	538408061	RF	S6A_538493174,S6A_538546433,S6A_534936611,S6A_535138161,S6A_537313539			ML
TKW	S6A_540143443	6A	540143443	RF	S6A_540151122			ML
TKW	S6A_540151122	6A	540151122	RF	S6A_540143443			ML
TKW	S6A_549174392	6A	549174392	RF	S6A_549302316,S6A_549731701,S6A_549776894,S6A_551643722,S6A_552208468,S6A_552483038,S6A_552483090,S6A_552735927,S6A_552736469,S6A_552763733,S6A_553054957,S6A_553941375,S6A_546961542			ML
TKW	S6A_549731701	6A	549731701	RF	S6A_549776894,S6A_551643722,S6A_552208468,S6A_552483038,S6A_552483090,S6A_552735927,S6A_552736469,S6A_552763733,S6A_553054957,S6A_553941375,S6A_546961542,S6A_549174392,S6A_549302316			ML
TKW	S6A_555753441	6A	555753441	RF	S6A_555929405			ML
TKW	S6A_559342209	6A	559342209	RF				ML
TKW	S6A_596176973	6A	596176973	Gapit_Blink, RF				Both
TKW	S6A_609888350	6A	609888350	Gapit_Blink, Gapit_FarmCPU	S6A_611293571			Traditional
TKW	S6A_70030161	6A	70030161	RF	S6A_67377735			ML
TKW	S6A_86406306	6A	86406306	RF				ML
TKW	S6B_157666111	6B	157666111	Gapit_Blink, Gapit_FarmCPU, RF				Both
TKW	S6B_552870381	6B	552870381	Gapit_Blink				Traditional
TKW	S6B_583334052	6B	583334052	Gapit_FarmCPU	S6B_581848186,S6B_582824618,S6B_582867695			Traditional
TKW	S6B_687528310	6B	687528310	Gapit_Blink				Traditional
TKW	S6B_690759378	6B	690759378	Gapit_FarmCPU	S6B_692036758			Traditional
TKW	S6D_143959985	6D	143959985	Gapit_CMLM, Gapit_MLM, GCTA, Sommer, TSLRF, RF, GEMMA				Both
TKW	S6D_241296319	6D	241296319	Gapit_Blink, Gapit_CMLM, Gapit_FarmCPU, Gapit_MLM, Gapit_MLMM, GCTA, Sommer, Tassel_MLM, RF, XGB, EN, GEMMA, TSLRF				Both
TKW	S6D_24484305	6D	24484305	RF				ML
TKW	S6D_302152401	6D	302152401	RF				ML
TKW	S6D_357593858	6D	357593858	RF, XGB				ML
TKW	S6D_38812116	6D	38812116	RF				ML
TKW	S6D_82630628	6D	82630628	GCTA, Sommer, RF, XGB, EN, GEMMA		TraesCS6D02G116200 (TaPRX-2A)	Class III Peroxidase	Both
TKW	S7A_102061710	7A	102061710	Gapit_Blink	S7A_102333324,S7A_99667766,S7A_100072126,S7A_100076192,S7A_100624544,S7A_102061634			Traditional
TKW	S7A_128784756	7A	128784756	RF				ML
TKW	S7A_622739244	7A	622739244	Gapit_Blink	S7A_624686170,S7A_624767934,S7A_620398793,S7A_620486156			Traditional
TKW	S7A_665748718	7A	665748718	Gapit_Blink	S7A_665757358,S7A_665975027,S7A_666152639,S7A_666214940,S7A_667321364,S7A_668764380,S7A_669027273,S7A_664701829			Traditional
TKW	S7A_672854561	7A	672854561	Gapit_Blink, Gapit_FarmCPU, XGB	S7A_673066304	TraesCS7A02G480700, TraesCS7A02G480900	Mg-protoporphyrin IX chelatase, F-box associated domain-containing protein	Both
TKW	S7A_86467387	7A	86467387	RF	S7A_89489129,S7A_89930815,S7A_90336792			ML
TKW	S7A_89489129	7A	89489129	RF	S7A_89930815,S7A_90336792,S7A_86467387			ML
TKW	S7A_89930815	7A	89930815	RF	S7A_90336792,S7A_86467387,S7A_89489129			ML
TKW	S7A_90336792	7A	90336792	Gapit_FarmCPU, RF, XGB	S7A_86467387,S7A_89489129,S7A_89930815	TraesCS7A02G136600	COBRA-like protein	Both
TKW	S7B_104764995	7B	104764995	Gapit_Blink, Gapit_FarmCPU	S7B_106140095,S7B_106140163,S7B_104560722			Traditional
TKW	S7B_60855111	7B	60855111	Gapit_FarmCPU	S7B_60680001,S7B_60839028			Traditional
TKW	S7B_647131027	7B	647131027	Gapit_FarmCPU	S7B_648468082,S7B_647015042			Traditional
TKW	S7D_2144849	7D	2144849	Gapit_Blink, RF				Both
TKW	S7D_56621175	7D	56621175	Gapit_Blink				Traditional
PH	S1A_3469197	1A	3469197	Gapit_Blink, RF				Both
PH	S1A_463494639	1A	463494639	Gapit_FarmCPU	S1A_462617163,S1A_462699022,S1A_463407231			Traditional
PH	S1A_488217958	1A	488217958	Gapit_Blink				Traditional
PH	S1A_531015728	1A	531015728	Gapit_Blink, Gapit_FarmCPU				Traditional
PH	S1A_568496490	1A	568496490	Gapit_Blink	S1A_568650751,S1A_570226695,S1A_570227644			Traditional
PH	S1A_583819106	1A	583819106	Gapit_Blink				Traditional
PH	S1B_543018672	1B	543018672	Gapit_Blink, Gapit_FarmCPU				Traditional
PH	S1B_568747242	1B	568747242	RF	S1B_568961025,S1B_572257704			ML
PH	S1B_568961025	1B	568961025	Gapit_Blink, Gapit_FarmCPU, RF	S1B_572257704,S1B_568747242	TraesCS1B02G341200, TraesCS1B02G342900, TraesCS1B02G343400	Growth-Regulating Factor, zinc finger GRF	Both
PH	S1B_670929735	1B	670929735	EN		TraesCS1B02G456200, TraesCS1B02G456300, TraesCS1B02G456400, TraesCS1B02G456500	S-type anion channel SLAH2 genes	ML
PH	S1B_680969283	1B	680969283	Gapit_Blink				Traditional
PH	S1B_686994893	1B	686994893	EN				ML
PH	S2A_2800711	2A	2800711	Gapit_Blink, Gapit_FarmCPU	S2A_4942949,S2A_718152,S2A_1686041,S2A_1872142,S2A_2367215			Traditional
PH	S2A_384273207	2A	384273207	Gapit_Blink, Gapit_FarmCPU	S2A_385281490,S2A_380880198,S2A_381192779,S2A_381192788,S2A_381192790,S2A_381193068,S2A_383607327			Traditional
PH	S2A_705524350	2A	705524350	Gapit_Blink				Traditional
PH	S2B_565068485	2B	565068485	Gapit_Blink, Gapit_FarmCPU, XGB	S2B_565068522			Both
PH	S2B_770054032	2B	770054032	Gapit_Blink, Gapit_FarmCPU, Tassel_MLM, XGB				Both
PH	S2D_286384945	2D	286384945	Gapit_Blink, EN				Both
PH	S3A_12026119	3A	12026119	Gapit_Blink				Traditional
PH	S3A_36947556	3A	36947556	Gapit_FarmCPU	S3A_36940957			Traditional
PH	S3A_61285901	3A	61285901	Gapit_Blink, Gapit_FarmCPU	S3A_61285812			Traditional
PH	S3A_646672662	3A	646672662	EN		TraesCS3A02G399800	Fe2OG dioxygenase domain-containing protein	ML
PH	S3A_667698488	3A	667698488	Gapit_Blink, Gapit_FarmCPU	S3A_662913112			Traditional
PH	S3A_696703188	3A	696703188	Gapit_Blink, Gapit_FarmCPU	S3A_696594298			Traditional
PH	S3A_701264777	3A	701264777	EN				ML
PH	S3A_711688062	3A	711688062	Gapit_Blink, Gapit_FarmCPU	S3A_711688060			Traditional
PH	S3B_143175117	3B	143175117	Gapit_Blink	S3B_143666807,S3B_144213474,S3B_144213615,S3B_144213713,S3B_144348135,S3B_147720166,S3B_147794882,S3B_143159740			Traditional
PH	S3B_585688484	3B	585688484	Gapit_Blink, Gapit_FarmCPU	S3B_587433781,S3B_589458278,S3B_590623676,S3B_580784890,S3B_581268461,S3B_583484744			Traditional
PH	S3B_590292303	3B	590292303	Gapit_Blink, Gapit_FarmCPU	S3B_590500962			Traditional
PH	S3B_757480752	3B	757480752	Gapit_Blink, Gapit_FarmCPU, RF, XGB	S3B_757480826			Both
PH	S3B_762845663	3B	762845663	XGB	S3B_762836179			ML
PH	S3B_819281362	3B	819281362	Gapit_Blink	S3B_819747485,S3B_819887985,S3B_819948692,S3B_819269027			Traditional
PH	S3D_282956863	3D	282956863	Gapit_Blink, Gapit_FarmCPU, EN				Both
PH	S3D_529775477	3D	529775477	Gapit_Blink, Gapit_FarmCPU, EN				Both
PH	S3D_536029042	3D	536029042	EN				ML
PH	S4A_4593612	4A	4593612	EN		TraesCS4A02G006900	ABC transporter B family member 19	ML
PH	S4A_636046879	4A	636046879	Gapit_Blink				Traditional
PH	S4A_641599608	4A	641599608	Gapit_FarmCPU				Traditional
PH	S4A_679160910	4A	679160910	RF	S4A_679187682			ML
PH	S4A_679187682	4A	679187682	Gapit_Blink, RF, XGB	S4A_679160910			Both
PH	S4B_526935208	4B	526935208	Gapit_Blink	S4B_531487251			Traditional
PH	S4B_547093363	4B	547093363	Gapit_Blink, Gapit_FarmCPU	S4B_544042765,S4B_544293087,S4B_546023632,S4B_546041106			Traditional
PH	S4B_609495662	4B	609495662	Gapit_FarmCPU	S4B_610244209,S4B_610435394,S4B_612333025			Traditional
PH	S4B_623059171	4B	623059171	Gapit_Blink	S4B_623099621,S4B_623165555,S4B_624108852,S4B_624876623,S4B_622122788			Traditional
PH	S4D_455321401	4D	455321401	XGB	S4D_455090934,S4D_455285893	TraesCS4D02G283000	Myb/SANT-like domain-containing protein	ML
PH	S4D_455349432	4D	455349432	Gapit_FarmCPU	S4D_455472313,S4D_455479092,S4D_455618800			Traditional
PH	S5A_139519653	5A	139519653	Gapit_Blink				Traditional
PH	S5A_48763135	5A	48763135	Gapit_Blink	S5A_46628103,S5A_48763086			Traditional
PH	S5A_513404692	5A	513404692	RF	S5A_514092714,S5A_514251150,S5A_514260464,S5A_514266017,S5A_514279842,S5A_514296299			ML
PH	S5A_514092714	5A	514092714	RF	S5A_514251150,S5A_514260464,S5A_514266017,S5A_514279842,S5A_514296299,S5A_513404692			ML
PH	S5A_514151246	5A	514151246	RF				ML
PH	S5A_514251150	5A	514251150	RF	S5A_514260464,S5A_514266017,S5A_514279842,S5A_514296299,S5A_513404692,S5A_514092714			ML
PH	S5A_514260464	5A	514260464	RF	S5A_514266017,S5A_514279842,S5A_514296299,S5A_513404692,S5A_514092714,S5A_514251150			ML
PH	S5A_514266017	5A	514266017	RF	S5A_514279842,S5A_514296299,S5A_513404692,S5A_514092714,S5A_514251150,S5A_514260464			ML
PH	S5A_514279842	5A	514279842	Gapit_Blink, Gapit_FarmCPU, RF, XGB	S5A_514296299,S5A_513404692,S5A_514092714,S5A_514251150,S5A_514260464,S5A_514266017			Both
PH	S5A_514296299	5A	514296299	RF	S5A_513404692,S5A_514092714,S5A_514251150,S5A_514260464,S5A_514266017,S5A_514279842			ML
PH	S5A_519892082	5A	519892082	RF, XGB	S5A_520532187	TraesCS5A02G307300, TraesCS5A02G307700, TraesCS5A02G307600	PHD-type domain-containing protein, Cytochrome P450, Cytochrome P450	ML
PH	S5A_520532187	5A	520532187	RF	S5A_519892082			ML
PH	S5A_521744762	5A	521744762	RF				ML
PH	S5A_563358779	5A	563358779	Gapit_Blink, Gapit_FarmCPU, XGB, EN	S5A_564429086,S5A_564496305,S5A_561511790	TraesCS5A02G362400, TraesCS5A02G361800, TraesCS5A02G361700, TraesCS5A02G363000, TraesCS5A02G362900, TraesCS5A02G362600, TraesCS5A02G362700	Cytochrome P450 genes	Both
PH	S5A_702165743	5A	702165743	Gapit_Blink	S5A_702633797,S5A_702750870			Traditional
PH	S5B_11085174	5B	11085174	EN	S5B_10444933			ML
PH	S5B_317993039	5B	317993039	Gapit_Blink	S5B_319317897,S5B_319327254,S5B_321411132,S5B_316624349			Traditional
PH	S5B_488902278	5B	488902278	Gapit_Blink, Gapit_FarmCPU	S5B_489224238,S5B_489235646,S5B_489523453			Traditional
PH	S5B_582834253	5B	582834253	Gapit_Blink, Gapit_FarmCPU	S5B_583910468			Traditional
PH	S5B_6417147	5B	6417147	EN				ML
PH	S5B_668828508	5B	668828508	Gapit_FarmCPU	S5B_668828619,S5B_668828161			Traditional
PH	S5B_753941	5B	753941	EN				ML
PH	S6A_24408100	6A	24408100	EN				ML
PH	S6A_256477120	6A	256477120	Gapit_FarmCPU				Traditional
PH	S6A_414252855	6A	414252855	Gapit_FarmCPU	S6A_416649831,S6A_416657252,S6A_417637725,S6A_412848027			Traditional
PH	S6A_484916096	6A	484916096	Gapit_Blink	S6A_481736675,S6A_484065257			Traditional
PH	S6A_553941375	6A	553941375	Gapit_Blink, Gapit_FarmCPU	S6A_549053899,S6A_549302316,S6A_549731701,S6A_549776894,S6A_551643722,S6A_552208468,S6A_552483038,S6A_552483090,S6A_552735927,S6A_552736469,S6A_552763733			Traditional
PH	S6B_150253975	6B	150253975	Gapit_Blink				Traditional
PH	S6B_521515015	6B	521515015	Gapit_Blink, Gapit_FarmCPU	S6B_521993967			Traditional
PH	S6B_631806645	6B	631806645	Gapit_Blink	S6B_631843991,S6B_631736334			Traditional
PH	S6B_718979323	6B	718979323	Gapit_Blink				Traditional
PH	S6D_143959985	6D	143959985	Gapit_Blink, EN				Both
PH	S7A_13100323	7A	13100323	Gapit_Blink, EN				Both
PH	S7A_22981667	7A	22981667	EN		GRF5-A1 (TraesCS7A02G049100)	Growth-regulating factor	ML
PH	S7A_244602603	7A	244602603	RF	S7A_246251504,S7A_247251484,S7A_249272111,S7A_249585287			ML
PH	S7A_246251504	7A	246251504	RF	S7A_247251484,S7A_249272111,S7A_249585287,S7A_244602603			ML
PH	S7A_249272111	7A	249272111	RF	S7A_249585287,S7A_252473303,S7A_252720203,S7A_252720470,S7A_244602603,S7A_246251504,S7A_247251484			ML
PH	S7A_252473303	7A	252473303	RF	S7A_252720203,S7A_252720470,S7A_249272111,S7A_249585287			ML
PH	S7A_252720470	7A	252720470	RF	S7A_249272111,S7A_249585287,S7A_252473303,S7A_252720203			ML
PH	S7A_25365936	7A	25365936	EN				ML
PH	S7A_300368253	7A	300368253	RF				ML
PH	S7A_309672089	7A	309672089	RF	S7A_306628392,S7A_309672072			ML
PH	S7A_325166363	7A	325166363	RF	S7A_320920412,S7A_321638381			ML
PH	S7A_335064522	7A	335064522	Gapit_MLMM, GCTA, Sommer, Tassel_MLM, RF, EN	S7A_335910317			Both
PH	S7A_343270012	7A	343270012	RF	S7A_343365868			ML
PH	S7A_343365868	7A	343365868	RF	S7A_343270012			ML
PH	S7A_381252696	7A	381252696	RF	S7A_385442795			ML
PH	S7A_385442795	7A	385442795	RF	S7A_381252696			ML
PH	S7A_392930996	7A	392930996	RF				ML
PH	S7A_403940100	7A	403940100	Gapit_Blink, Gapit_FarmCPU, Gapit_MLMM, Sommer, Tassel_MLM, RF	S7A_404948932,S7A_406329248,S7A_407307560,S7A_399823798	TraesCS7A02G297500	Zinc finger GRF-type domain-containing protein	Both
PH	S7A_404948932	7A	404948932	RF	S7A_406329248,S7A_407307560,S7A_409254279,S7A_403940100			ML
PH	S7A_406329248	7A	406329248	RF	S7A_407307560,S7A_409254279,S7A_403940100,S7A_404948932			ML
PH	S7A_407307560	7A	407307560	RF	S7A_409254279,S7A_411544024,S7A_403940100,S7A_404948932,S7A_406329248			ML
PH	S7A_409254279	7A	409254279	RF	S7A_411544024,S7A_412911366,S7A_404948932,S7A_406329248,S7A_407307560			ML
PH	S7A_411544024	7A	411544024	RF	S7A_412911366,S7A_407307560,S7A_409254279			ML
PH	S7A_432712065	7A	432712065	RF	S7A_430570005			ML
PH	S7A_65090371	7A	65090371	Tassel_MLM				Traditional
PH	S7A_68211963	7A	68211963	Gapit_Blink, Gapit_FarmCPU	S7A_68893250,S7A_69937982,S7A_69975143,S7A_70208197,S7A_71145001,S7A_71626961,S7A_65360952,S7A_66220298,S7A_67672151,S7A_67677515,S7A_68188764			Traditional
PH	S7A_696929784	7A	696929784	Gapit_Blink, Gapit_FarmCPU	S7A_695897584,S7A_696093273,S7A_696292359			Traditional
PH	S7B_115377252	7B	115377252	Gapit_Blink				Traditional
PH	S7B_145377469	7B	145377469	XGB	S7B_145698407,S7B_145707533			ML
PH	S7B_185017185	7B	185017185	Gapit_Blink	S7B_180922161			Traditional
PH	S7B_348023564	7B	348023564	EN				ML
PH	S7B_595077876	7B	595077876	Gapit_FarmCPU	S7B_595077897,S7B_595647412,S7B_597251997,S7B_599421420,S7B_600008059,S7B_600022598,S7B_594218968			Traditional
PH	S7B_682924469	7B	682924469	Gapit_Blink	S7B_683229572,S7B_683229860,S7B_683468743,S7B_683983712			Traditional
PH	S7B_690948960	7B	690948960	Gapit_FarmCPU				Traditional
PH	S7B_695381826	7B	695381826	EN		TraesCS7B02G426100	F-box domain-containing protein	ML
PH	S7B_716425501	7B	716425501	Gapit_Blink	S7B_716395840,S7B_716424578,S7B_716425400			Traditional
PH	S7B_728812495	7B	728812495	Gapit_FarmCPU				Traditional
PH	S7B_8448543	7B	8448543	Gapit_Blink, Gapit_FarmCPU				Traditional
PH	S7B_95918022	7B	95918022	Gapit_Blink				Traditional
PH	S7D_326728664	7D	326728664	Gapit_Blink, Gapit_FarmCPU				Traditional
PH	S7D_501019540	7D	501019540	Gapit_Blink, Gapit_FarmCPU				Traditional
References:
Devate, N. B., Krishna, H., Mishra, C. N., Manjunath, K. K., Sunilkumar, V. P., Chauhan, D., Singh, S., Sinha, N., Jain, N., Singh, G. P., & Singh, P. K. (2023). Genetic dissection of marker trait associations for grain micro-nutrients and thousand grain weight under heat and drought stress conditions in wheat. Frontiers in Plant Science, 13. https://doi.org/10.3389/fpls.2022.1082513
Mangini, G., Nigro, D., Curci, P. L., Simeone, R., & Blanco, A. (2025). Genome-wide association study identifies QTL and candidate genes for grain size and weight in a Triticum turgidum collection. Plant Genome, 18(1). https://doi.org/10.1002/tpg2.20562
Manjunath, K. K., Krishna, H., Devate, N. B., Sunilkumar, V. P., Chauhan, D., Singh, S., Mishra, C. N., Singh, J. B., Sinha, N., Jain, N., Singh, G. P., & Singh, P. K. (2023). Mapping of the QTLs governing grain micronutrients and thousand kernel weight in wheat (Triticum aestivum L.) using high density SNP markers. Frontiers in Nutrition, 10. https://doi.org/10.3389/fnut.2023.1105207
Liu, J., Zhi, L., Zhang, N., Zhang, W., Meng, D., Batool, A., Ren, X., Ji, J., Niu, Y., Li, R., Li, J., & Song, L. (2022). Transcriptomic analysis reveals the contribution of QMrl-7B to wheat root growth and development. Frontiers in Plant Science, 13. https://doi.org/10.3389/fpls.2022.1062575
Yang, X., Li, X., Shan, J., Li, Y., Zhang, Y., Wang, Y., Li, W., & Zhao, L. (2021). Overexpression of GmGAMYB Accelerates the Transition to Flowering and Increases Plant Height in Soybean. Frontiers in Plant Science, 12. https://doi.org/10.3389/fpls.2021.667242
