# Supplementary material for: Applying traditional and machine learning-based GWAS approaches for marker-trait identification in wheat
Source: Front Plant Sci. 2026 Jan 28;16:1734247. doi: 10.3389/fpls.2025.1734247 (PMC12891156; doi:10.3389/fpls.2025.1734247)
Supplement: Supplementary file 5 [file Table3.xlsx]

## Sheet: Genomic_inflation_rates
Supplementary Table 3 Genomic inflation rates of genome-wide association models applied in GAPIT, TASSEL, GCTA, GEMMA and sommer for the traits thousand kernel weight (TKW) and plant height (PH).
Trait\ Model	Gapit_GLM	Gapit_MLM	Gapit_CMLM	Gapit_MLMM	Gapit_SUPER	Gapit_FarmCPU	Gapit_BLINK	TASSEL	GCTA	GEMMA	sommer
TKW	10.71	0.892	0.89	0.921	9.78	1.97	1.38	0.992	0.88	0.88	0.884
PH	14.74	0.979	0.999	0.979	8.659	2.152	1.88	1.058	0.934	0.9777	0.98
